# Supplementary material for: Characterization of the novel cross-genus phage vB_SmaS_QH3 and evaluation of its antibacterial efficacy against Stenotrophomonas maltophilia
Source: Front Microbiol. 2025 Apr 11;16:1570665. doi: 10.3389/fmicb.2025.1570665 (PMC12023781; doi:10.3389/fmicb.2025.1570665)
Supplement: Supplementary file 2 [file Table_1.xlsx]

## Sheet: Index
Table	Legend
Supplemntary table 1	Second-Generation Sequencing Data Quality Statistics of phage vB_SmaS_QH3
Supplemntary table 2	Assembly Statistics of phage vB_SmaS_QH3
Supplemntary table 3	Predicted ORFs of phage vB_SmaS_QH3 Genome
Supplemntary table 4	VIRIDIC-based species and genus clusters analysis of vB_SmaS_QH3 against 44 high-similarity phages

## Sheet: Supplementary table 1
Supplemntary table 1. Second-Generation Sequencing Data Quality Statistics of phage vB_SmaS_QH3
Sample	Raw reads	Raw bases	Clean reads	Clean bases	Q20_rate	Q30_rate	GC_content
vB_SmaS_QH3	14072706	2110905900	13899340	2052567926	0.99008	0.96932	0.54547

## Sheet: Supplementary table 2
Supplementary table 2. Assembly Statistics of phage vB_SmaS_QH3
Contig Length (bp)	GC(%)	Linear	Average_depth
43085	54.2	TRUE	47640

## Sheet: Supplementary table 3
Supplementary Table 3. Predicted ORFs of phage vB_SmaS_QH3 Genome
ORFs	Start	Stop	Strand	Predicted Function	Best-match BLASTp Result	Accession nnumber	E-values	Cover(%)	Identity (%)
ORF1	111	539	-	putative virion structural protein	Pseudomonas phage PaMx42	YP_009205613.1	2.85e-83	100	88.7
ORF2	603	2162	-	major tail structural protein	Pseudomonas phage PaMx42	YP_009205612.1	0	100	88.4
ORF3	2175	2630	-	tail terminator protein	Pseudomonas phage PaMx42	YP_009205611.1	9.41e-100	100	92.1
ORF4	2627	3007	-	virion structural protein	Pseudomonas phage PaMx42	YP_009205610.1	6.34e-77	100	92.1
ORF5	3013	3531	-	head-to-tail connector complex protein	Xanthomonas phage Samson	QEG09330.1	5.01e-112	100	94.2
ORF6	3544	3915	-	virion structural protein	Pseudomonas phage PaMx42	YP_009205608.1	3.99e-72	99.2	93.4
ORF7	3987	4385	-	hypothetical protein	Pseudomonas phage PaMx42	YP_009205607.1	1.44e-62	100	81
ORF8	4462	5436	-	major capsid protein	Burkholderia phage vB_BceS_KL1	YP_006560762.1	1.88e-228	100	95.7
ORF9	5449	6159	-	hypothetical protein	Burkholderia phage vB_BceS_KL1	YP_006560761.1	3.06e-135	98.7	89.7
ORF10	6196	7290	-	head morphogenesis protein	Pseudomonas phage vB_PaeS-Yazdi-M	BCG66142.1	9.89e-219	100	82.7
ORF11	7302	8813	-	portal protein	Pseudomonas phage PaMx42	YP_009205603.1	0	99.2	91.2
ORF12	8827	10440	-	putative terminase large subunit	Pseudomonas phage PaMx42	YP_009205602.1	0	100	90.9
ORF13	10421	10906	-	putative terminase small subunit	Pseudomonas phage PaMx42	YP_009205601.1	5.35e-86	100	82.7
ORF14	11158	11472	-	putative Rz protein	Pseudomonas phage Guyu	UAG58620.1	9.21e-37	100	85.6
ORF15	11482	12048	-	putative lysozyme-like protein	Pseudomonas phage Kaya	UAG58594.1	1.15e-125	99.5	95.2
ORF16	12011	12298	-	putative holin	Pseudomonas phage Kaya	UAG58595.1	1.43e-55	100	95.8
ORF17	12295	12609	-	hypothetical protein	Pseudomonas phage PaMx42	YP_009205596.1	3.07e-51	100	81.7
ORF18	12801	13382	-	hypothetical protein	Pseudomonas phage PaMx42	YP_009205651.1	5.54e-96	97.9	83.2
ORF19	13466	13675	-	hypothetical protein	Burkholderia phage vB_BceS_KL1	YP_006560805.1	2.08e-24	88.4	67.2
ORF20	13718	14092	-	hypothetical protein	Pseudomonas phage Guyu	UAG58626.1	1.24e-73	100	89.5
ORF21	14098	14571	-	dCMP deaminase	Pseudomonas phage vB_PaeS_SCUT-S4	AZF90123.1	5.18e-95	97.5	86.9
ORF22	14556	14756	-	hypothetical protein	Pseudomonas phage vB_PaeS_SCUT-S3	AZF90063.1	2.8e-16	95.5	61.9
ORF23	14753	14929	-	hypothetical protein	Pseudomonas phage vB_PaeS_SCUT-S3	AZF90062.1	5.74e-20	100	77.6
ORF24	14926	15159	-	hypothetical protein	Pseudomonas phage Guyu	UAG58633.1	7.43e-42	94.8	80.8
ORF25	15156	15485	-	hypothetical protein	Pseudomonas phage Epa40	QIQ66039.1	5.08e-31	89	62.9
ORF26	15502	15795	-	hypothetical protein	Burkholderia phage vB_BceS_KL1	YP_006560799.1	2e-31	80.4	71.8
ORF27	15852	16025	-	hypothetical protein	Pseudomonas phage PaMx42	YP_009205644.1	4.29e-30	100	93
ORF28	16022	16219	-	hypothetical protein	Pseudomonas phage vB_PaeS_SCUT-S4	AZF90117.1	4.31e-36	100	87.7
ORF29	16216	16737	-	putative tRNA endonuclease-like domain superfamily protein	Pseudomonas phage TehO	UDF60333.1	1.71e-104	99.4	81.1
ORF30	16734	16955	-	hypothetical protein	Pseudomonas phage PaMx42	YP_009205640.1	1.28e-38	100	82.2
ORF31	17019	17393	-	hypothetical protein	Pseudomonas phage PaMx42	YP_009205639.1	4.09e-34	100	60.9
ORF32	17459	17743	-	hypothetical protein	Pseudomonas phage Kaya	UAG58552.1	6.71e-44	100	86.3
ORF33	17746	17988	-	hypothetical protein	Pseudomonas phage Kaya	UAG58552.1	6.71e-44	100	86.3
ORF34	18027	18281	-	hypothetical protein	Xanthomonas phage Suba	CAA2409837.1	7.4e-16	100	48.9
ORF35	18600	18869	-	hypothetical protein	Pseudomonas phage Kaya	UAG58554.1	2.36e-23	100	64
ORF36	18886	19386	-	hypothetical protein	Pseudomonas phage Kaya	UAG58555.1	5.86e-99	100	84.9
ORF37	19501	21822	-	replicative primase/helicase	Pseudomonas phage vB_PaeS-Yazdi-M	BCG66170.1	0	100	95
ORF38	22164	22802	+	hypothetical protein	Pseudomonas phage vB_Pae_PS9N	AIW01698.1	9.53e-89	89.6	72.6
ORF39	22878	23387	+	hypothetical protein	Burkholderia phage vB_BceS_KL1	YP_006560785.1	3.84e-110	100	97
ORF40	23483	24199	+	AAA domain-containing protein	Pseudomonas phage Guyu	UAG58646.1	2.64e-160	100	94.5
ORF41	24256	25011	+	ssDNA binding protein	Xanthomonas phage Samson	QEG09348.1	1.42e-97	72.5	85.8
ORF42	25523	26521	+	exonuclease	Burkholderia phage vB_BceS_KL1	YP_006560782.1	3.66e-214	100	83.7
ORF43	26514	28169	+	putative ATP-dependent helicase	Pseudomonas phage Kaya	UAG58566.1	0	100	92.2
ORF44	28174	29322	+	putative replicative clamp	Pseudomonas phage PaMx42	YP_009205623.1	1.72e-225	100	85.6
ORF45	29335	31407	+	putative DNA polymerase	Pseudomonas phage PaMx42	YP_009205622.1	0	100	93.6
ORF46	31404	31772	-	virion structural protein	Pseudomonas phage vB_PaeS_SCUT-S3	AZF90032.1	8.42e-52	100	68.9
ORF47	31785	32672	-	virion structural protein	Pseudomonas phage PaMx28	YP_009210646.1	2.7e-40	99.3	34.7
ORF48	32686	35544	-	virion structural protein	Pseudomonas phage PaMx28	YP_009210645.1	0	99.8	50.5
ORF49	35534	35734	-	hypothetical protein	Pseudomonas phage vB_PaeS_SCUT-S3	AZF90030.1	5.84e-23	100	68.2
ORF50	35731	35955	-	virion structural protein	Pseudomonas phage vB_PaeS_SCUT-S3	AZF90029.1	1.6e-37	100	83.8
ORF51	35967	37421	-	virion structural protein	Pseudomonas phage PaMx28	YP_009210642.1	3.52e-149	99	47
ORF52	37418	38581	-	tail assembly structural protein	Pseudomonas phage vB_PaeS_SCUT-S3	AZF90027.1	3.51e-155	100	55.3
ORF53	38574	42419	-	tape measure protein	Pseudomonas phage vB_PaeS_SCUT-S3	AZF90026.1	0	80.2	75.1
ORF54	42425	42859	-	hypothetical protein	Pseudomonas phage Kaya	UAG58578.1	2.24e-81	100	87.5

## Sheet: Supplementary table 4
Supplementary table 4. VIRIDIC-based species and genus clusters analysis of vB_SmaS_QH3 against 44 high-similarity phages
genome	species_cluster	genus_cluster
OQ055246.1	23	5
PQ213798.1	28	8
PP430152.1	26	6
NC_069740.1	9	4
NC_018278.1	5	2
NC_072809.1	20	1
NC_069755.1	19	1
NC_069746.1	14	1
MT118305.1	2	1
NC_069747.1	2	1
NC_007806.1	3	1
NC_029019.1	8	1
NC_072810.1	21	1
OQ319036.1	21	1
OR604635.1	21	1
NC_069750.1	17	1
NC_069751.1	18	1
PP408248.1	18	1
OQ412632.1	24	1
NC_024381.1	6	1
NC_069749.1	16	1
NC_069748.1	15	1
ON932085.1	22	1
OM234791.1	4	1
NC_017864.1	4	1
OR714918.1	4	1
OR733342.1	4	1
OK539825.1	4	1
OK094665.1	4	1
PP715504.1	4	1
PQ268316.1	29	1
MK165658.1	1	1
KM434185.1	1	1
PP836134.1	1	1
PP932004.1	27	7
NC_069741.1	10	3
NC_069742.1	11	3
OR797043.1	25	3
NC_069743.1	12	3
OL802211.1	12	3
NC_028879.1	7	3
NC_069744.1	7	3
OQ338182.1	7	3
NC_069745.1	13	3
ON932082.1	13	3
